# Supplementary material for: A Comparative Genetic Analysis of Phoenix atlantica in Cape Verde
Source: Plants (Basel). 2024 Aug 9;13(16):2209. doi: 10.3390/plants13162209 (PMC11360615; doi:10.3390/plants13162209)
Supplement: Supplementary file 1 [file plants-13-02209-s001.zip]

Archive with 1 entries (1 files):
- plants-3050936-supplementary.pdf
